# Supplementary material for: Surface color and predictability determine contextual modulation of V1 firing and gamma oscillations
Source: eLife. 2019 Feb 4;8:e42101. doi: 10.7554/eLife.42101 (PMC6391066; doi:10.7554/eLife.42101)
Supplement: Supplementary file 1. — Luminances and CIE values were measured with a Konica Minolta CS-100A chromameter, CIE values refer to the 1931 two degree standard observer. Standard black, white and gray used across datasets are in rows 1–3. [file elife-42101-supp1.tex]

\pdfoutput=1
%\documentclass[5p, twocolumn, authoryear, times]{elsarticle}
\documentclass[11pt]{elsarticle}

\usepackage{tabu}

\usepackage{fancyhdr}
\pagestyle{fancy}
\setlength{\headheight}{5mm}
\setlength{\headsep}{3mm}
\setlength{\footskip}{8mm}
%\renewcommand{\headrulewidth}{0pt} % Remove line at top
\fancyhfoffset[E,O]{0pt} % recalculate the headers

\begin{document}

	
	\lhead{\textit{Peter et al.}}
	\chead{\textit{Supplementary File 1}}
	\rhead{\thepage}
	\cfoot{}

\renewcommand{\tablename}{Supplementary File}

\begin{table*}[htp]
	\begin{center}
		\label{tab:colorTableLatex1}
		\begin{tabular}{crrr r rr}
			%\toprule	
			Dataset & Figure & Hue & Lum & CIEx & CIEy \\ \hline \noalign{\smallskip}
			
			all & all & Background Gray & $27.5$ & $347$ & $357$\\
			$1,2,4,5$ & $1,2,4,6,7$ &  White & $127$ & $343$ & $372$\\ 
			$1,2,4,5$ & $1,2,4,6,7$ & Black & $0.55$ & $315$ & $358$\\ \noalign{\medskip}
			
			$1,2,3,5$ & all & Red & $9.69$ & $624$ & $340$\\
			$1,2,3,5$ & all & Green & $10$ & $272$ & $555$\\
			$1,2,3,5$ & all & Blue & $10.7$ & $161$ & $125$\\ \noalign{\medskip}
			
			$1$ & $4,5$ & Red & $4.77$ & $608$ & $311$\\
			$1$ & $4,5$ & Green & $4.41$ & $273$ & $532$\\
			$1$ & $4,5$ & Blue & $4.97$ & $163$ & $121$\\
			$1$ & $4,5$ & Red & $2.54$ & $574$ & $341$\\
			$1$ & $4,5$ & Blue & $2.83$ & $287$ & $513$\\
			$1$ & $4,5$ & Green & $2.54$ & $169$ & $129$\\ \noalign{\bigskip}
			
			$4$ & $4$ & Purple & $1.35$ & $207$ & $129$\\
			$4$ & $4$ & Purple & $13.4$ & $206$ & $119$\\
			$4$ & $4$ & Purple & $12.6$ & $198$ & $114$\\
			$4$ & $4$ & Blue & $9.42$ & $153$ & $91$\\
			$4$ & $4$ & Blue & $14.8$ & $162$ & $135$\\
			$4$ & $4$ & Cyan & $49.4$ & $218$ & $356$\\
			$4$ & $4$ & Green-Blue & $85.1$ & $277$ & $573$\\
			$4$ & $4$ & Green & $86.2$ & $281$ & $589$\\
			$4$ & $4$ & Green-Yellow & $89.8$ & $293$ & $581$\\
			$4$ & $4$ & Yellow & $110$ & $430$ & $486$\\
			$4$ & $4$ & Orange & $58.5$ & $520$ & $417$\\
			$4$ & $4$ & Red & $32.3$ & $641$ & $343$\\
			$4$ & $4$ & Red & $14.1$ & $631$ & $341$\\
			$4$ & $4$ & Red & $4.01$ & $593$ & $338$\\
			$4$ & $4$ & Red & $1.12$ & $494$ & $349$\\
			$4$ & $4$ & Brown & $28$ & $457$ & $453$\\
			$4$ & $4$ & Brown & $20.1$ & $510$ & $417$\\
			$4$ & $4$ & Purple & $13.3$ & $411$ & $218$\\
			$4$ & $4$ & Purple & $28.2$ & $406$ & $215$\\ \noalign{\bigskip}
			$5$ & $6,7$ & Red & $32.3$ & $641$ & $343$\\
			$5$ & $6,7$ & Green & $86.2$ & $281$ & $590$\\
			$5$ & $6,7$ & Blue & $9.42$ & $153$ & $92$\\
			$5$ & $6,7$ & Yellow & $115$ & $425$ & $493$\\
			%\bottomrule
			\hline
		\end{tabular}
	\end{center}
\end{table*}

\end{document}
